# Supplementary material for: The effect of type 2 diabetes mellitus on the prognosis of osteoporotic vertebral compression fracture with osteoporotic fracture classification after vertebroplasty
Source: J Orthop Surg Res. 2023 May 9;18:342. doi: 10.1186/s13018-023-03792-8 (PMC10170769; doi:10.1186/s13018-023-03792-8)
Supplement: Supplementary file 1 — Additional file 1: Title of data: Fractured segments. Description of data: Fractured segments of every included de-identified participant in the T2DM and control group. [file 13018_2023_3792_MOESM1_ESM.xlsx]

## Sheet: T2DM
Patient No.	Fractured segment
2	L2
5	T12
10	L2
13	L1
25	L3
39	L1
40	L1
42	L1
47	L3
48	T11
50	T11
51	T7
58	L2
62	L1
63	L3
67	T8
68	T10
75	L4
77	T12
	L2
80	L2
93	L1
94	L3
97	L3
101	L3
105	T12
106	L1
108	L1
	L2
	L4
109	L2
111	L1
112	L4
118	L3
120	L1
124	T7
128	L1
	L2
136	L3
141	L1
148	T12
153	T12
154	T12
156	L2
162	L1
173	L1
	L4
176	T12
	L2
	L3
181	L1
184	L1
188	T11
189	L1
193	L1
194	L2
195	L1
200	L2
202	L2
204	T12
	L4
205	L1
	L3
210	L1
	L2
212	L1
216	T12
	L3

## Sheet: Control
Patient No.	Fractured segment
1	T11
	L2
	L5
3	L1
	L4
4	L2
6	T11
7	T12
	L1
	L2
8	T11
9	L2
11	L5
12	T12
	L1
14	L1
15	T12
16	L4
17	T12
18	L1
19	L1
20	L2
	L4
21	L1
22	L4
23	L2
24	T12
	L2
	L4
26	L2
27	L4
28	L1
29	T7
	T8
30	T11
31	L1
32	T8
33	L3
34	L2
	L3
35	L4
36	L2
37	L1
38	L3
41	T12
43	L2
44	T12
45	L2
46	L1
49	T7
52	T12
53	L3
54	L1
	L3
55	T12
	L1
	L2
	L3
56	L1
57	L2
59	L1
	L4
60	L1
61	L3
64	T12
65	T7
66	T12
69	L1
70	T12
71	L1
	T12
72	L2
73	L1
74	L4
76	L1
78	L4
79	T12
81	T12
	L3
82	L1
83	T11
84	L2
85	L2
86	L1
87	L1
88	T7
89	L1
90	L1
91	L2
92	L2
95	L1
96	L1
98	T7
	T8
99	L4
100	T11
102	L3
103	T12
104	L1
107	L1
110	L1
113	L1
	L3
114	T10
	L4
115	L4
116	L3
	L4
117	L1
	L4
119	L4
121	T5
122	L3
123	L1
125	L2
126	L1
127	L1
129	L5
130	L1
131	L3
132	L1
133	L1
134	T12
	L1
135	T12
137	T12
138	T11
139	L2
140	L1
142	T12
143	L3
	L5
144	L1
	L4
145	T12
	L4
146	L2
	L4
147	L3
149	L2
150	T11
151	L3
152	T7
	T8
155	L1
157	L3
158	L4
159	T12
160	L1
161	L3
	L4
163	T8
164	L4
165	T12
166	T11
167	L1
168	T11
169	T12
170	T12
171	T7
172	L1
174	T12
	L2
175	T11
177	L5
178	L2
179	L2
180	T11
182	L2
183	L4
185	L2
186	T7
187	L1
	L4
190	T12
191	T12
192	T12
196	L1
197	L1
198	L1
199	L4
201	L1
	T12
203	L1
206	L4
207	T12
208	L3
209	T12
211	L1
213	L2
	L5
214	L1
215	L2
